# Supplementary material for: Heart rate variability, mood and performance: a pilot study on the interrelation of these variables in amateur road cyclists
Source: PeerJ. 2022 Mar 30;10:e13094. doi: 10.7717/peerj.13094 (PMC8976468; doi:10.7717/peerj.13094)
Supplement: Supplemental Information 1 [file peerj-10-13094-s001.csv]

Fecha	Ciclista	Hora	Mood	FC_med	RRmean	SDRR	LF_HF	Lfnu	Hfnu	NP	TSS	IF	RPE
30-jun	1	7:41:03	7	40,9	1466,92	173,79	1,31	56,62	43,38
1-jul	1	8:52:11	4	37,6	1595,79	164,64	,58	36,63	63,37			,71	9
2-jul	1	8:36:23	7	38,72	1549,58	104,03	1,11	52,58	47,42
3-jul	1	8:19:09	8	38,76	1548,15	211,96	1,2	54,54	45,46
4-jul	1	8:07:41	8	38,3	1566,68	128,88	,52	34,07	65,93
5-jul	1	8:27:22	9	36,05	1664,39	194,5	,73	42,27	57,73
6-jul	1	8:38:38	9	37,65	1593,64	78,63	,42	29,74	70,26
7-jul	1	7:04:44	8	35,29	1700,08	108,76	,58	36,84	63,16			,81	7
8-jul	1	8:52:19	6	40,83	1469,66	177,3	,88	46,8	53,2			,67	10
9-jul	1	5:47:19	5	40,82	1469,98	159,89	1,81	64,4	35,6
10-jul	1	7:57:13	9	40,66	1475,69	95,25	1,05	51,13	48,87			,71	5
11-jul	1	8:20:01	9	41,89	1432,19	88,43	,43	30,08	69,92
12-jul	1	8:31:39	9	40,5	1481,52	167,91	,95	48,75	51,25
13-jul	1	5:23:39	9	38,68	1551,3	116,44	1,32	56,98	43,02
14-jul	1	7:37:18	8	40,8	1470,74	117,93	,7	41,27	58,73			,71	8
15-jul	1	8:35:56	7	37,59	1596,06	131,19	,66	39,93	60,07			,71	7
16-jul	1	8:22:19	8	38,41	1562,21	115,68	2,8	73,71	26,29
18-jul	1	8:39:35	9	37,07	1618,43	111,3	,74	42,48	57,52
19-jul	1	5:24:22	9	46,13	1300,66	132,48	,94	48,38	51,62
21-jul	1	6:53:30	9	37,74	1589,7	114,14	,7	41,27	58,73
22-jul	1	8:11:40	8	45,79	1310,29	153,46	1,28	56,13	43,87		322	,81	8
23-jul	1	8:20:18	9	39,92	1503,14	113,5	1,45	59,25	40,75
24-jul	1	8:09:48	9	43,76	1370,96	98,55	2,46	71,11	28,89
25-jul	1	8:27:54	9	44,91	1335,94	84,13	,31	23,84	76,16
26-jul	1	8:22:27	9	40,06	1497,81	86,43	1,23	55,09	44,91
27-jul	1	6:33:26	9	39,9	1503,66	75,68	1,6	61,52	38,48
28-jul	1	9:33:26	9	36,49	1644,2	89,58	1,24	55,4	44,6			,74	7
29-jul	1	8:36:42	9	41,31	1452,29	138,43	1,17	53,92	46,08
30-jul	1	5:31:12	9	40,59	1478,37	80,61	,31	23,43	76,57
31-jul	1	8:39:38	9	43,98	1364,35	128,28	1,04	51,01	48,99			,76	6
1-ago	1	8:33:59	9	43,11	1391,69	65,38	1,87	65,1	34,9
2-ago	1	5:32:53	9	41,83	1434,28	96,27	1,94	65,93	34,07
3-ago	1	6:12:25	9	43,78	1370,62	60,41	,29	22,38	77,62			,72	5
4-ago	1	8:00:35	8	43,95	1365,24	88,27	,25	20,29	79,71			,7	6
5-ago	1	8:06:37	8	42,37	1416,17	70,49	,23	18,77	81,23			,67
6-ago	1	7:33:11	9	41,18	1457,09	74,18	,42	29,59	70,41
7-ago	1	8:37:50	9	43,32	1385,12	60,64	,55	35,32	64,68
15-jul	2	5:50:23	7	44,67	1343,13	134,07	1,31	56,63	43,37
16-jul	2	5:44:10	6	47,91	1252,43	110,74	1,14	53,29	46,71	236	146	,98	9
17-jul	2	5:32:15	5	57,44	1044,61	98,46	1,41	58,44	41,56	227	139	,94	8
18-jul	2	5:33:42	6	46,6	1287,67	143,97	1,52	60,33	39,67	153	13	,63
19-jul	2	5:33:03	6	50,87	1179,42	192,77	1,31	56,66	43,34	199	51	,82	7
20-jul	2	5:33:34	6	48,14	1246,45	179,46	3,07	75,44	24,56
21-jul	2	5:35:30	1	54,32	1104,62	110,96	1,85	64,89	35,11	219	327	,9	6
22-jul	2	5:31:53	1	50,4	1190,54	178,55	1,04	50,91	49,09	196	300	,81
23-jul	2	5:32:12	1	53,95	1112,09	184,6	3,08	75,5	24,5
24-jul	2	5:32:41	1	46,93	1278,53	131,18	2,33	69,95	30,05	191	108	,79	7
25-jul	2	5:29:41	1	51,08	1174,66	132,76	3,23	76,38	23,62	192	160	,8
26-jul	2	5:31:52	1	53,01	1131,87	110,81	,93	48,27	51,73	206	86	,85	6
27-jul	2
28-jul	2
29-jul	2	5:19:12	1	47,69	1258,01	135,19	1,61	61,69	38,31	212	88	,88
30-jul	2	5:44:25	1	47,48	1263,64	152,21	2,45	71,04	28,96	242	99	1	10
31-jul	2	5:33:48	1	54,63	1098,3	128,67	1,14	53,2	46,8	246	107	1,01
1-ago	2	5:32:01	1	53,06	1130,87	170,49	2,4	70,57	29,43	204	149	,84	6
2-ago	2	5:02:44	1	46,3	1295,96	153,44	1,8	64,24	35,76	214	102	,88
3-ago	2	5:34:49	1	45,65	1314,47	141,74	2,05	67,23	32,77
4-ago	2	6:22:27	1	52,05	1152,73	120,5	4,14	80,55	19,45	205	314	,85	6
5-ago	2	5:36:41	1	49,67	1207,96	178,91	3,29	76,68	23,32	199	277	,82
6-ago	2	5:36:56	1	50,99	1176,66	159,84	2,99	74,94	25,06	211	112	,87
7-ago	2	5:39:29	1	46,54	1289,1	154,61	2,46	71,12	28,88	240	96	,99	6
8-ago	2	4:37:52	1	49,87	1203,05	159,03	2,86	74,09	25,91
9-ago	2	4:52:46	1	56,18	1068,06	145,13	3,15	75,89	24,11	251	101	1,04
10-ago	2
30-jun	3
1-jul	3									328	285	1,06	9
2-jul	3	0,35	7	62,98	952,65	54,18	,35	25,87	74,13	148	39	,48	3
3-jul	3	0,31	5	58,46	1026,32	63,42	,45	31,24	68,76	202	129	,65	5
4-jul	3	0,31	6	51,81	1158,05	93,07	,79	44,28	55,72	234	163	,75	6
5-jul	3	0,37	6	52,69	1138,73	62,28	,71	41,56	58,44	193	89	,62	4
6-jul	3	0,25	4	47,94	1251,57	138	,47	31,78	68,22	167	52	,54	2
7-jul	3									208	166	,67	9
8-jul	3	0,38	6	58,8	1020,44	72,81	,28	22,01	77,99	205	197	,66	6
9-jul	3	0,31	6	48,44	1238,64	123,96	,31	23,39	76,61
10-jul	3	0,28	7	47,76	1256,32	144,91	,49	32,72	67,28	173	93	,59	8
11-jul	3	0,29	6	46,61	1287,24	121,86	,44	30,62	69,38	195	156	,63	7
12-jul	3	0,32	7	55,58	1079,53	119,79	,91	47,62	52,38	155	72	,5	5
13-jul	3	0,24	6	49,76	1205,78	140,66	,29	22,61	77,39	145	35	,47	2
14-jul	3									150	71	,48	3
15-jul	3									169	109	,54	4
16-jul	3	0,30	7	46,4	1293,22	118,32	,35	26,06	73,94
17-jul	3	0,30	6	46,24	1297,57	113,44	,55	35,44	64,56	147	59	,47	4
18-jul	3									193	147	,62	7
19-jul	3
20-jul	3									144	54	,46	5
21-jul	3									169	100	,55	6
22-jul	3									179	94	,58	5
23-jul	3	0,32	6	56,98	1052,99	66,39	,55	35,44	64,56
24-jul	3									142	44	,46	7
25-jul	3	0,31	6	52,58	1141,07	130,79	,28	22,02	77,98
26-jul	3									146	44	,43	3
27-jul	3									91	10	,27	2
28-jul	3									135	57	,4	5
29-jul	3									171	76	,5	2
30-jul	3									111	21	,33	5
31-jul	3
1-ago	3
2-ago	3									120	28	,35	4
3-ago	3
4-ago	3												7
5-ago	3	0,33	6	54,36	1103,83	95,09	,26	20,76	79,24
6-ago	3	0,33	6	58,91	1018,54	90,93	,66	39,69	60,31				4
7-ago	3	0,37	6	67,31	891,39	72,38	,55	35,45	64,55				7
8-ago	3												7
9-ago	3												7
10-ago	3												5
11-ago	3												5
12-ago	3	0,37	6	55,69	1077,44	80,32	,32	24,23	75,77				4
13-ago	3	0,41	6	59,68614477	1005,26	74,55	,38	27,6	72,4				6
12-jul	4
13-jul	4	9:55:10	5	44,97	1334,25	43,74	,92	47,78	52,22
14-jul	4	9:27:21	6	49,88	1202,96	84,42	,8	44,46	55,54
15-jul	4	8:20:13	6	46,02	1303,88	87,96	,64	38,95	61,05
16-jul	4
17-jul	4
18-jul	4	8:51:42	7	55,27	1085,6	106,84	1,47	59,55	40,45	202	367	,78	8
19-jul	4									202	121	,78	4
20-jul	4	5:01:59	5	50,96	1177,51	138,38	2,2	68,75	31,25
21-jul	4
22-jul	4											,78	3
23-jul	4
24-jul	4											,81	5
25-jul	4
26-jul	4											,8	6
27-jul	4	6:04:09	7	48,93	1226,17	66,31	2,4	70,56	29,44
28-jul	4	8:19:30	7	48,66	1232,95	51,6	2,17	68,41	31,59			,73	1
29-jul	4											,77	5
30-jul	4
31-jul	4
1-ago	4											,79	2
2-ago	4
3-ago	4									208	138	,8	8
4-ago	4
5-ago	4
6-ago	4											,83	2
7-ago	4
8-ago	4
9-ago	4									210	160	,81	3
10-ago	4									136	47	,52	3
11-ago	4									224	148	,86	4
12-ago	4
13-ago	4	9:06:13	10	51,7	1160,45	52,54	3,55	78,04	21,96	208	150	,8	5
14-ago	4	9:51:35	6	49,87	1203,14	86,49	1,49	59,85	40,15	186	51	,72	8
15-ago	4
16-ago	4
17-ago	4
18-ago	4
14-jul	5
15-jul	5		6	47,99	1250,26	101,07	1,98	66,39	33,61	213	186	,67
16-jul	5		6	48,06	1248,46	132,29	1,01	50,2	49,8
17-jul	5		5	47,99	1250,16	102,7	,98	49,61	50,39	179	121	,56
18-jul	5		6	51,75	1159,53	133,68	1,01	50,18	49,82
19-jul	5		6	56,18	1067,91	104,25	1,1	52,39	47,61	239	231	,75
20-jul	5		5	48,15	1246,01	128,63	,75	42,86	57,14
21-jul	5		6	49,94	1201,46	144,49	1,42	58,65	41,35	222	103	,7
22-jul	5		6	58,01	1034,26	99,31	1,85	64,91	35,09	245	298	,77
23-jul	5		6	49,02	1223,91	214,26	1,01	50,32	49,68
24-jul	5		5	53,98	1111,55	97,62	1,2	54,56	45,44	192	126	,61
25-jul	5		5	48,61	1234,26	153,93	1,93	65,81	34,19
26-jul	5		5	52,72	1138	139,35	1,5	59,95	40,05	246	198	,78	7
27-jul	5		5	49,86	1203,48	116,02	1,35	57,46	42,54		40
28-jul	5		6	45,17	1328,19	159,74	,67	40,03	59,97	240	138	,76	8
29-jul	5		5	57,4	1045,31	138,73	1,53	60,45	39,55	213	244	,67	8
30-jul	5		6	48,3	1242,34	162,44	,52	34,23	65,77				1
31-jul	5		5	47,17	1271,86	115,65	1,36	57,55	42,45	170	106	,54	7
1-ago	5		4	47,48	1263,57	142,31	1,28	56,06	43,94	131	11	,41	6
2-ago	5		4	51,43	1166,66	161,31	1,01	50,29	49,71	238	198	,75
3-ago	5		5	47,68	1258,5	121,01	2,08	67,52	32,48		84
4-ago	5		5	53,84	1114,33	137,26	1,98	66,4	33,6	250	153	,79	8
5-ago	5		5	54,43	1102,36	145,51	2,56	71,91	28,09	216	244	,68	8
6-ago	5		6	48,12	1246,75	137,59	,91	47,77	52,23	144	13	,45
7-ago	5									168	112	,6	1
8-ago	5		7	51,43	1166,73	91,69	,9	47,49	52,51	149	14	,47
9-ago	5									223	46	,7
10-ago	5
11-ago	5
12-ago	5
13-ago	5									208			1
14-ago	5									203	88	,64	4
15-ago	5									195	57	,62
16-ago	5									186	99	,59	5
17-ago	5									149	31	,47	4
18-ago	5									177	119	,56	7
19-ago	5									173	54	,54	4
20-ago	5		4	50,15	1196,41	84,9	1,15	53,58	46,42	135	18	,43	5
21-ago	5		4	53,46	1122,43	116,62	2,54	71,71	28,29	190	72	,6	5
22-ago	5		5	60,63	989,65	98,58	,64	39,21	60,79	176	36	,56	2
23-ago	5		5	64,97	923,51	80,92	2,17	68,47	31,53	231	216	,73	6
24-ago	5		5	61,67	972,85	87,99	11,82	92,2	7,8	224	259	,71	8
25-ago	5									188	38	,59	1
26-ago	5									230	286	,73	9
27-ago	5		5	57,71	1039,63	100,76	1,66	62,45	37,55	136	17	,43
28-ago	5		5	57,4	1045,24	103,83	2	66,64	33,36	188	62		3
29-ago	5												6
30-ago	5									223	271	,7	6
31-ago	5		5	59,25	1012,69	97,22	2,67	72,73	27,27	213	72	,67	2
1-sept	5		4	50,37	1191,13	120,48	1,34	57,23	42,77				3
